# Supplementary material for: In Vitro Evaluation of In Silico Screening Approaches in Search for Selective ACE2 Binding Chemical Probes
Source: Molecules. 2022 Aug 24;27(17):5400. doi: 10.3390/molecules27175400 (PMC9458095; doi:10.3390/molecules27175400)
Supplement: Supplementary file 1 [file molecules-27-05400-s001.zip]

Archive with 1 entries (1 files):
- molecules-1860149-supplementary.pdf
